# Supplementary material for: Use of a Sibling Subtraction Method for Identifying Causal Mutations in Caenorhabditis elegans by Whole-Genome Sequencing
Source: G3 (Bethesda). 2017 Dec 12;8(2):669–78. doi: 10.1534/g3.117.300135 (PMC5919755; doi:10.1534/g3.117.300135)
Supplement: Supplementary file 10 [file 669FileS2.xlsx]

## Sheet: 1208
WY1208
FA1 (Suppressed 100%, Non-Suppressed 0%)
# Chromo	Position	Reference	Change	Change type	Suppressed reads*	Non suppressed reads* (sibling comparator)	Comments	Gene ID	Gene name	Bio type	Trancript ID	Exon ID	Exon Rank	Effect	old AA/new AA	Old codon/New codon	Codon Num(CDS)	CDS size
X	9973751	G	A	SNP	24 (100%)	15 (0%)	Candidate - ZC506.4	ZC506.4	mgl-1	protein_coding	ZC506.4a	exon_X_9973741_9973776	3	NON_SYNONYMOUS_CODING	P/L	cCa/cTa	74	3000
X	11301790	G	A	SNP	27 (100%)	32 (0%)	Candidate - F08G12.3	F08G12.3	F08G12.3	protein_coding	F08G12.3	exon_X_11301769_11302260	5	NON_SYNONYMOUS_CODING	D/N	Gat/Aat	404	1269
X	12127262	G	A	SNP	26 (100%)	36 (0%)	Candidate - T01H10.7	T01H10.7	lgc-18	protein_coding	T01H10.7			SPLICE_SITE_ACCEPTOR
X	13692151	G	A	SNP	16 (100%)	17 (0%)	Candidate - C04A11.4 (Verified experimetally as causal mutation)	C04A11.4	adm-2	protein_coding	C04A11.4	exon_X_13692095_13692267	10	STOP_GAINED	W/*	tgG/tgA	494	2859
FA2 (Suppressed ≥90%, Non-Suppressed 0%)
# Chromo	Position	Reference	Change	Change type	Suppressed reads*	Non suppressed reads* (sibling comparator)	Comments	Gene ID	Gene name	Bio type	Trancript ID	Exon ID	Exon Rank	Effect	old AA/new AA	Old codon/New codon	Codon Num(CDS)	CDS size
X	9973751	G	A	SNP	24 (100%)	15 (0%)	Candidate - ZC506.4	ZC506.4	mgl-1	protein_coding	ZC506.4a	exon_X_9973741_9973776	3	NON_SYNONYMOUS_CODING	P/L	cCa/cTa	74	3000
X	11301790	G	A	SNP	27 (100%)	32 (0%)	Candidate - F08G12.3	F08G12.3	F08G12.3	protein_coding	F08G12.3	exon_X_11301769_11302260	5	NON_SYNONYMOUS_CODING	D/N	Gat/Aat	404	1269
X	12127262	G	A	SNP	26 (100%)	36 (0%)	Candidate - T01H10.7	T01H10.7	lgc-18	protein_coding	T01H10.7			SPLICE_SITE_ACCEPTOR
X	13692151	G	A	SNP	16 (100%)	17 (0%)	Candidate - C04A11.4 (Verified experimetally as causal mutation)	C04A11.4	adm-2	protein_coding	C04A11.4	exon_X_13692095_13692267	10	STOP_GAINED	W/*	tgG/tgA	494	2859
FA3 (Suppressed 100%, Non-Suppressed ≤10%)
# Chromo	Position	Reference	Change	Change type	Suppressed reads*	Non suppressed reads* (sibling comparator)	Comments	Gene ID	Gene name	Bio type	Trancript ID	Exon ID	Exon Rank	Effect	old AA/new AA	Old codon/New codon	Codon Num(CDS)	CDS size
X	8685487	C	T	SNP	37(100%)	1/24 (96%)	Candidate - K09E2.1	K09E2.1	K09E2.1	protein_coding	K09E2.1	exon_X_8685466_8685562	12	NON_SYNONYMOUS_CODING	A/V	gCg/gTg	821	2748
X	9973751	G	A	SNP	24 (100%)	15 (0%)	Candidate - ZC506.4	ZC506.4	mgl-1	protein_coding	ZC506.4a	exon_X_9973741_9973776	3	NON_SYNONYMOUS_CODING	P/L	cCa/cTa	74	3000
X	11301790	G	A	SNP	27 (100%)	32 (0%)	Candidate - F08G12.3	F08G12.3	F08G12.3	protein_coding	F08G12.3	exon_X_11301769_11302260	5	NON_SYNONYMOUS_CODING	D/N	Gat/Aat	404	1269
X	12127262	G	A	SNP	26 (100%)	36 (0%)	Candidate - T01H10.7	T01H10.7	lgc-18	protein_coding	T01H10.7			SPLICE_SITE_ACCEPTOR
X	13692151	G	A	SNP	16 (100%)	17 (0%)	Candidate - C04A11.4 (Verified experimetally as causal mutation)	C04A11.4	adm-2	protein_coding	C04A11.4	exon_X_13692095_13692267	10	STOP_GAINED	W/*	tgG/tgA	494	2859
FA4 (Suppressed ≥90%, Non-Suppressed ≤10%)
# Chromo	Position	Reference	Change	Change type	Suppressed reads*	Non suppressed reads* (sibling comparator)	Comments	Gene ID	Gene name	Bio type	Trancript ID	Exon ID	Exon Rank	Effect	old AA/new AA	Old codon/New codon	Codon Num(CDS)	CDS size
X	8685487	C	T	SNP	37(100%)	1/24 (96%)	Candidate - K09E2.1	K09E2.1	K09E2.1	protein_coding	K09E2.1	exon_X_8685466_8685562	12	NON_SYNONYMOUS_CODING	A/V	gCg/gTg	821	2748
X	9973751	G	A	SNP	24 (100%)	15 (0%)	Candidate - ZC506.4	ZC506.4	mgl-1	protein_coding	ZC506.4a	exon_X_9973741_9973776	3	NON_SYNONYMOUS_CODING	P/L	cCa/cTa	74	3000
X	11301790	G	A	SNP	27 (100%)	32 (0%)	Candidate - F08G12.3	F08G12.3	F08G12.3	protein_coding	F08G12.3	exon_X_11301769_11302260	5	NON_SYNONYMOUS_CODING	D/N	Gat/Aat	404	1269
X	12127262	G	A	SNP	26 (100%)	36 (0%)	Candidate - T01H10.7	T01H10.7	lgc-18	protein_coding	T01H10.7			SPLICE_SITE_ACCEPTOR
X	13692151	G	A	SNP	16 (100%)	17 (0%)	Candidate - C04A11.4 (Verified experimetally as causal mutation)	C04A11.4	adm-2	protein_coding	C04A11.4	exon_X_13692095_13692267	10	STOP_GAINED	W/*	tgG/tgA	494	2859
Manually filtered variants
Candidates
Candidate – Experimentally validated causal mutation
* Number of reads from suppressed pool (% variant reads) and number of reads from sibling comparator pool (% of variant reads).

## Sheet: 1209
WY1209
FA1 (Suppressed 100%, Non-Suppressed 0%)
# Chromo	Position	Reference	Change	Change type	Suppressed reads*	Non suppressed reads* (sibling comparator)	Comments	Gene ID	Gene name	Bio type	Trancript ID	Exon ID	Exon Rank	Effect	old AA/new AA	Old codon/New codon	Codon Num(CDS)	CDS size
II	435223	C	T	SNP	29 (100%)	18 (0%)	Manually filtered - Pseudogene.	C24H12.12	C24H12.12	protein_coding	C24H12.12	exon_II_435156_435251	2	NON_SYNONYMOUS_CODING	G/E	gGa/gAa	45	486
II	1320072	C	T	SNP	38 (100%)	19 (0%)	Candidate - F56D12.6 (Verified experimetally as causal mutation)	F56D12.6	F56D12.6	protein_coding	F56D12.6b	exon_II_1320033_1320092	12	STOP_GAINED	Q/*	Cag/Tag	904	2856
II	1999220	C	T	SNP	30 (100%)	28 (0%)	Candidate - C40D2.1	C40D2.1	math-19	protein_coding	C40D2.1	exon_II_1999057_1999355	2	STOP_GAINED	Q/*	Caa/Taa	91	627
V	6175124	C	T	SNP	9 (100%)	2 (100%)	Manually filtered - Due to low number of reads in Non-suppressed (2) was not called as a variant and thus failed to subtract.	W06H8.8	ttn-1	protein_coding	W06H8.8g	exon_V_6171490_6183706	27	NON_SYNONYMOUS_CODING	R/K	aGa/aAa	7332	55689
FA2 (Suppressed ≥90%, Non-Suppressed 0%)
# Chromo	Position	Reference	Change	Change type	Suppressed reads*	Non suppressed reads* (sibling comparator)	Comments	Gene ID	Gene name	Bio type	Trancript ID	Exon ID	Exon Rank	Effect	old AA/new AA	Old codon/New codon	Codon Num(CDS)	CDS size
II	435223	C	T	SNP	29 (100%)	18 (0%)	Manually filtered - Pseudogene.	C24H12.12	C24H12.12	protein_coding	C24H12.12	exon_II_435156_435251	2	NON_SYNONYMOUS_CODING	G/E	gGa/gAa	45	486
II	1320072	C	T	SNP	38 (100%)	19 (0%)	Candidate - F56D12.6 (Verified experimetally as causal mutation)	F56D12.6	F56D12.6	protein_coding	F56D12.6b	exon_II_1320033_1320092	12	STOP_GAINED	Q/*	Cag/Tag	904	2856
II	1999220	C	T	SNP	30 (100%)	28 (0%)	Candidate - C40D2.1	C40D2.1	math-19	protein_coding	C40D2.1	exon_II_1999057_1999355	2	STOP_GAINED	Q/*	Caa/Taa	91	627
V	6175124	C	T	SNP	9 (100%)	2 (100%)	Manually filtered - Due to low number of reads in Non-suppressed (2) was not called as a variant and thus failed to subtract.	W06H8.8	ttn-1	protein_coding	W06H8.8g	exon_V_6171490_6183706	27	NON_SYNONYMOUS_CODING	R/K	aGa/aAa	7332	55689
FA3 (Suppressed 100%, Non-Suppressed ≤10%)
# Chromo	Position	Reference	Change	Change type	Suppressed reads*	Non suppressed reads* (sibling comparator)	Comments	Gene ID	Gene name	Bio type	Trancript ID	Exon ID	Exon Rank	Effect	old AA/new AA	Old codon/New codon	Codon Num(CDS)	CDS size
II	435223	C	T	SNP	29 (100%)	18 (0%)	Manually filtered - Pseudogene.	C24H12.12	C24H12.12	protein_coding	C24H12.12	exon_II_435156_435251	2	NON_SYNONYMOUS_CODING	G/E	gGa/gAa	45	486
II	1320072	C	T	SNP	38 (100%)	19 (0%)	Candidate - F56D12.6 (Verified experimetally as causal mutation)	F56D12.6	F56D12.6	protein_coding	F56D12.6b	exon_II_1320033_1320092	12	STOP_GAINED	Q/*	Cag/Tag	904	2856
II	1999220	C	T	SNP	30 (100%)	28 (0%)	Candidate - C40D2.1	C40D2.1	math-19	protein_coding	C40D2.1	exon_II_1999057_1999355	2	STOP_GAINED	Q/*	Caa/Taa	91	627
II	2257269	C	T	SNP	21 (100%)	1/30 (3%)	Candidate - K09F6.3	K09F6.3	K09F6.3	protein_coding	K09F6.3	exon_II_2256311_2258649	1	NON_SYNONYMOUS_CODING	S/F	tCc/tTc	320	4083
V	6175124	C	T	SNP	9 (100%)	2 (100%)	Manually filtered - Due to low number of reads in Non-suppressed (2) was not called as a variant and thus failed to subtract.	W06H8.8	ttn-1	protein_coding	W06H8.8g	exon_V_6171490_6183706	27	NON_SYNONYMOUS_CODING	R/K	aGa/aAa	7332	55689
FA4 (Suppressed ≥90%, Non-Suppressed ≤10%)
# Chromo	Position	Reference	Change	Change type	Suppressed reads*	Non suppressed reads* (sibling comparator)	Comments	Gene ID	Gene name	Bio type	Trancript ID	Exon ID	Exon Rank	Effect	old AA/new AA	Old codon/New codon	Codon Num(CDS)	CDS size
II	435223	C	T	SNP	29 (100%)	18 (0%)	Manually filtered - Pseudogene.	C24H12.12	C24H12.12	protein_coding	C24H12.12	exon_II_435156_435251	2	NON_SYNONYMOUS_CODING	G/E	gGa/gAa	45	486
II	1320072	C	T	SNP	38 (100%)	19 (0%)	Candidate - F56D12.6 (Verified experimetally as causal mutation)	F56D12.6	F56D12.6	protein_coding	F56D12.6b	exon_II_1320033_1320092	12	STOP_GAINED	Q/*	Cag/Tag	904	2856
II	1999220	C	T	SNP	30 (100%)	28 (0%)	Candidate - C40D2.1	C40D2.1	math-19	protein_coding	C40D2.1	exon_II_1999057_1999355	2	STOP_GAINED	Q/*	Caa/Taa	91	627
II	2257269	C	T	SNP	21 (100%)	1/30 (3%)	Candidate - K09F6.3	K09F6.3	K09F6.3	protein_coding	K09F6.3	exon_II_2256311_2258649	1	NON_SYNONYMOUS_CODING	S/F	tCc/tTc	320	4083
V	6175124	C	T	SNP	9 (100%)	2 (100%)	Manually filtered - Due to low number of reads in Non-suppressed (2) was not called as a variant and thus failed to subtract.	W06H8.8	ttn-1	protein_coding	W06H8.8g	exon_V_6171490_6183706	27	NON_SYNONYMOUS_CODING	R/K	aGa/aAa	7332	55689
Manually filtered variants
Candidates
Candidate – Experimentally validated causal mutation
* Number of reads from suppressed pool (% variant reads) and number of reads from sibling comparator pool (% of variant reads).

## Sheet: 1210
WY1210
FA1 (Suppressed 100%, Non-Suppressed 0%)
# Chromo	Position	Reference	Change	Change type	Suppressed reads*	Non suppressed reads* (sibling comparator)	Comments	Gene ID	Gene name	Bio type	Trancript ID	Exon ID	Exon Rank	Effect	old AA/new AA	Old codon/New codon	Codon Num(CDS)	CDS size
V	6175116	T	G	SNP	8 (100%)	2 (100%)	Manually filtered - Due to low number of Non-Sup reads (2) was not called as a variant and thus failed to subtract.	W06H8.8	ttn-1	protein_coding	W06H8.8g	exon_V_6171490_6183706	27	NON_SYNONYMOUS_CODING	K/Q	Aag/Cag	7335	55689
X	9772792	C	T	SNP	18 (100%)	18 (0%)	Candidate - T09B9.4 (Experimental tests failed to validate.)	T09B9.4	T09B9.4	protein_coding	T09B9.4.2	exon_X_9772740_9772969	5	NON_SYNONYMOUS_CODING	M/I	atG/atA	399	1587
X	10100259	C	T	SNP	16 (100%)	30 (0%)	Candidate - W07E11.1 (Experimental tests failed to validate.)	W07E11.1	W07E11.1	protein_coding	W07E11.1	exon_X_10099841_10101102	13	NON_SYNONYMOUS_CODING	P/L	cCt/cTt	1181	6528
FA2 (Suppressed ≥90%, Non-Suppressed 0%)
# Chromo	Position	Reference	Change	Change type	Suppressed reads*	Non suppressed reads* (sibling comparator)	Comments	Gene ID	Gene name	Bio type	Trancript ID	Exon ID	Exon Rank	Effect	old AA/new AA	Old codon/New codon	Codon Num(CDS)	CDS size
V	6175116	T	G	SNP	8 (100%)	2 (100%)	Manually filtered - Due to low number of Non-Sup reads (2) was not called as a variant and thus failed to subtract.	W06H8.8	ttn-1	protein_coding	W06H8.8g	exon_V_6171490_6183706	27	NON_SYNONYMOUS_CODING	K/Q	Aag/Cag	7335	55689
X	8716785	C	T	SNP	21/23 (91%)	31 (0%)	Candidate - F53A9.7 (Experimental tests failed to validate.)	F53A9.7	F53A9.7	protein_coding	F53A9.7	exon_X_8716482_8716947	1	NON_SYNONYMOUS_CODING	G/E	gGa/gAa	29	258
X	8821027	C	T	SNP	34/36 (94%)	45 (0%)	Candidate - R04E5.10 (Experimental tests failed to validate.)	R04E5.10	ifd-1	protein_coding	R04E5.10a	exon_X_8820946_8821056	10	NON_SYNONYMOUS_CODING	M/I	atG/atA	536	1728
X	9772792	C	T	SNP	18 (100%)	18 (0%)	Candidate - T09B9.4 (Experimental tests failed to validate.)	T09B9.4	T09B9.4	protein_coding	T09B9.4.2	exon_X_9772740_9772969	5	NON_SYNONYMOUS_CODING	M/I	atG/atA	399	1587
X	10100259	C	T	SNP	16 (100%)	30 (0%)	Candidate - W07E11.1 (Experimental tests failed to validate.)	W07E11.1	W07E11.1	protein_coding	W07E11.1	exon_X_10099841_10101102	13	NON_SYNONYMOUS_CODING	P/L	cCt/cTt	1181	6528
X	10779544	C	T	SNP	14/15 (93%)	28 (0%)	Candidate - T05A10.1 (Experimental tests failed to validate.)	T05A10.1	sma-9	protein_coding	T05A10.1l	exon_X_10779357_10779577	16	NON_SYNONYMOUS_CODING	P/S	Cct/Tct	1536	6522
FA3 (Suppressed 100%, Non-Suppressed ≤10%)
# Chromo	Position	Reference	Change	Change type	Suppressed reads*	Non suppressed reads* (sibling comparator)	Comments	Gene ID	Gene name	Bio type	Trancript ID	Exon ID	Exon Rank	Effect	old AA/new AA	Old codon/New codon	Codon Num(CDS)	CDS size
V	6175116	T	G	SNP	8 (100%)	2 (100%)	Manually filtered - Due to low number of Non-Sup reads (2) was not called as a variant and thus failed to subtract.	W06H8.8	ttn-1	protein_coding	W06H8.8g	exon_V_6171490_6183706	27	NON_SYNONYMOUS_CODING	K/Q	Aag/Cag	7335	55689
X	9772792	C	T	SNP	18 (100%)	18 (0%)	Candidate - T09B9.4 (Experimental tests failed to validate.)	T09B9.4	T09B9.4	protein_coding	T09B9.4.2	exon_X_9772740_9772969	5	NON_SYNONYMOUS_CODING	M/I	atG/atA	399	1587
X	10100259	C	T	SNP	16 (100%)	30 (0%)	Candidate - W07E11.1 (Experimental tests failed to validate.)	W07E11.1	W07E11.1	protein_coding	W07E11.1	exon_X_10099841_10101102	13	NON_SYNONYMOUS_CODING	P/L	cCt/cTt	1181	6528
FA4 (Suppressed ≥90%, Non-Suppressed ≤10%)
# Chromo	Position	Reference	Change	Change type	Suppressed reads*	Non suppressed reads* (sibling comparator)	Comments	Gene ID	Gene name	Bio type	Trancript ID	Exon ID	Exon Rank	Effect	old AA/new AA	Old codon/New codon	Codon Num(CDS)	CDS size
V	6175116	T	G	SNP	8 (100%)	2 (100%)	Manually filtered - Due to low number of Non-Sup reads (2) was not called as a variant and thus failed to subtract.	W06H8.8	ttn-1	protein_coding	W06H8.8g	exon_V_6171490_6183706	27	NON_SYNONYMOUS_CODING	K/Q	Aag/Cag	7335	55689
X	8716785	C	T	SNP	21/23 (91%)	31 (0%)	Candidate - F53A9.7 (Experimental tests failed to validate.)	F53A9.7	F53A9.7	protein_coding	F53A9.7	exon_X_8716482_8716947	1	NON_SYNONYMOUS_CODING	G/E	gGa/gAa	29	258
X	8821027	C	T	SNP	34/36 (94%)	45 (0%)	Candidate - R04E5.10 (Experimental tests failed to validate.)	R04E5.10	ifd-1	protein_coding	R04E5.10a	exon_X_8820946_8821056	10	NON_SYNONYMOUS_CODING	M/I	atG/atA	536	1728
X	9772792	C	T	SNP	18 (100%)	18 (0%)	Candidate - T09B9.4 (Experimental tests failed to validate.)	T09B9.4	T09B9.4	protein_coding	T09B9.4.2	exon_X_9772740_9772969	5	NON_SYNONYMOUS_CODING	M/I	atG/atA	399	1587
X	10100259	C	T	SNP	16 (100%)	30 (0%)	Candidate - W07E11.1 (Experimental tests failed to validate.)	W07E11.1	W07E11.1	protein_coding	W07E11.1	exon_X_10099841_10101102	13	NON_SYNONYMOUS_CODING	P/L	cCt/cTt	1181	6528
X	10779544	C	T	SNP	14/15 (93%)	28 (0%)	Candidate - T05A10.1 (Experimental tests failed to validate.)	T05A10.1	sma-9	protein_coding	T05A10.1l	exon_X_10779357_10779577	16	NON_SYNONYMOUS_CODING	P/S	Cct/Tct	1536	6522
Manually filtered variants
Candidates
* Number of reads from suppressed pool (% variant reads) and number of reads from sibling comparator pool (% of variant reads).

## Sheet: 1211
WY1211
FA1 (Suppressed 100%, Non-Suppressed 0%)
# Chromo	Position	Reference	Change	Change type	Suppressed reads*	Non suppressed reads* (sibling comparator)	Comments	Gene ID	Gene name	Bio type	Trancript ID	Exon ID	Exon Rank	Effect	old AA/new AA	Old codon/New codon	Codon Num(CDS)	CDS size
III	4962042	G	A	SNP	13 (100%)	36 (0%)	Candidate - C27F2.9	C27F2.9	C27F2.9	protein_coding	C27F2.9	exon_III_4961774_4962070	6	NON_SYNONYMOUS_CODING	R/C	Cgc/Tgc	220	783
III	5452501	G	A	SNP	11 (100%)	24 (0%)	Candidate - F48E8.5 (Verified experimetally as causal mutation)	F48E8.5	paa-1	protein_coding	F48E8.5.1	exon_III_5452440_5452519	5	NON_SYNONYMOUS_CODING	G/E	gGa/gAa	550	1773
FA2 (Suppressed ≥90%, Non-Suppressed 0%)
# Chromo	Position	Reference	Change	Change type	Suppressed reads*	Non suppressed reads* (sibling comparator)	Comments	Gene ID	Gene name	Bio type	Trancript ID	Exon ID	Exon Rank	Effect	old AA/new AA	Old codon/New codon	Codon Num(CDS)	CDS size
III	4326133	G	A	SNP	15/16 (94%)	38 (0%)	Candidate - H38K22.5	H38K22.5	gly-6	protein_coding	H38K22.5a	exon_III_4326044_4326227	6	NON_SYNONYMOUS_CODING	S/F	tCc/tTc	400	1857
III	4367340	G	A	SNP	25/26 (96%)	36 (0%)	Candidate - B0285.8	B0285.8	ckb-1	protein_coding	B0285.8	exon_III_4367124_4367441	8	NON_SYNONYMOUS_CODING	D/N	Gat/Aat	365	1116
III	4603146	G	A	SNP	22/24 (92%)	31 (0%)	Candidate- F10F2.1	F10F2.1	sel-2	protein_coding	F10F2.1	exon_III_4603034_4603170	22	NON_SYNONYMOUS_CODING	A/V	gCa/gTa	1701	7524
III	4962042	G	A	SNP	13 (100%)	36 (0%)	Candidate - C27F2.9	C27F2.9	C27F2.9	protein_coding	C27F2.9	exon_III_4961774_4962070	6	NON_SYNONYMOUS_CODING	R/C	Cgc/Tgc	220	783
III	5452501	G	A	SNP	11 (100%)	24 (0%)	Candidate - F48E8.5 (Verified experimetally as causal mutation)	F48E8.5	paa-1	protein_coding	F48E8.5.1	exon_III_5452440_5452519	5	NON_SYNONYMOUS_CODING	G/E	gGa/gAa	550	1773
FA3 (Suppressed 100%, Non-Suppressed ≤10%)
# Chromo	Position	Reference	Change	Change type	Suppressed reads*	Non suppressed reads* (sibling comparator)	Comments	Gene ID	Gene name	Bio type	Trancript ID	Exon ID	Exon Rank	Effect	old AA/new AA	Old codon/New codon	Codon Num(CDS)	CDS size
III	4962042	G	A	SNP	13 (100%)	36 (0%)	Candidate - C27F2.9	C27F2.9	C27F2.9	protein_coding	C27F2.9	exon_III_4961774_4962070	6	NON_SYNONYMOUS_CODING	R/C	Cgc/Tgc	220	783
III	5452501	G	A	SNP	11 (100%)	24 (0%)	Candidate - F48E8.5	F48E8.5	paa-1	protein_coding	F48E8.5.1	exon_III_5452440_5452519	5	NON_SYNONYMOUS_CODING	G/E	gGa/gAa	550	1773
FA4 (Suppressed ≥90%, Non-Suppressed ≤10%)
# Chromo	Position	Reference	Change	Change type	Suppressed reads*	Non suppressed reads* (sibling comparator)	Comments	Gene ID	Gene name	Bio type	Trancript ID	Exon ID	Exon Rank	Effect	old AA/new AA	Old codon/New codon	Codon Num(CDS)	CDS size
III	4326133	G	A	SNP	15/16 (94%)	38 (0%)	Candidate - H38K22.5	H38K22.5	gly-6	protein_coding	H38K22.5a	exon_III_4326044_4326227	6	NON_SYNONYMOUS_CODING	S/F	tCc/tTc	400	1857
III	4367340	G	A	SNP	25/26 (96%)	36 (0%)	Candidate - B0285.8	B0285.8	ckb-1	protein_coding	B0285.8	exon_III_4367124_4367441	8	NON_SYNONYMOUS_CODING	D/N	Gat/Aat	365	1116
III	4603146	G	A	SNP	22/24 (92%)	31 (0%)	Candidate- F10F2.1	F10F2.1	sel-2	protein_coding	F10F2.1	exon_III_4603034_4603170	22	NON_SYNONYMOUS_CODING	A/V	gCa/gTa	1701	7524
III	4962042	G	A	SNP	13 (100%)	36 (0%)	Candidate - C27F2.9	C27F2.9	C27F2.9	protein_coding	C27F2.9	exon_III_4961774_4962070	6	NON_SYNONYMOUS_CODING	R/C	Cgc/Tgc	220	783
III	5452501	G	A	SNP	11 (100%)	24 (0%)	Candidate - F48E8.5 (Verified experimetally as causal mutation)	F48E8.5	paa-1	protein_coding	F48E8.5.1	exon_III_5452440_5452519	5	NON_SYNONYMOUS_CODING	G/E	gGa/gAa	550	1773
Manually filtered variants
Candidates
Candidate – Experimentally validated causal mutation
* Number of reads from suppressed pool (% variant reads) and number of reads from sibling comparator pool (% of variant reads).

## Sheet: 1217
FA1 (Suppressed 100%, Non-Suppressed 0%)
WY1217
# Chromo	Position	Reference	Change	Change type	Suppressed reads*	Non suppressed reads* (sibling comparator)	Comments	Gene ID	Gene name	Bio type	Trancript ID	Exon ID	Exon Rank	Effect	old AA/new AA	Old codon/New codon	Codon Num(CDS)	CDS size
							No candidates
FA2 (Suppressed ≥90%, Non-Suppressed 0%)
# Chromo	Position	Reference	Change	Change type	Suppressed reads*	Non suppressed reads* (sibling comparator)	Comments	Gene ID	Gene name	Bio type	Trancript ID	Exon ID	Exon Rank	Effect	old AA/new AA	Old codon/New codon	Codon Num(CDS)	CDS size
X	17191744	*	5 bp deletion	DEL	18/19 (95%)	36-40 Reads (0%)	Candidate - B0302.1 (Verified experimetally as causal mutation)	B0302.1	kin-25	protein_coding	B0302.1a.2	exon_X_17190770_17192009	13	FRAME_SHIFT: B0302.1a.2	FS following S989			3714
FA3 (Suppressed 100%, Non-Suppressed ≤10%)
# Chromo	Position	Reference	Change	Change type	Suppressed reads*	Non suppressed reads* (sibling comparator)	Comments	Gene ID	Gene name	Bio type	Trancript ID	Exon ID	Exon Rank	Effect	old AA/new AA	Old codon/New codon	Codon Num(CDS)	CDS size
							No candidates
FA4 (Suppressed ≥90%, Non-Suppressed ≤10%)
# Chromo	Position	Reference	Change	Change type	Suppressed reads*	Non suppressed reads* (sibling comparator)	Comments	Gene ID	Gene name	Bio type	Trancript ID	Exon ID	Exon Rank	Effect	old AA/new AA	Old codon/New codon	Codon Num(CDS)	CDS size
X	17191744	*	5 bp deletion	DEL	18/19 (95%)	36-40 Reads (0%)	Candidate - B0302.1 (Verified experimetally as causal mutation)	B0302.1	kin-25	protein_coding	B0302.1a.2	exon_X_17190770_17192009	13	FRAME_SHIFT: B0302.1a.2	FS following S989			3714
Manually filtered variants
Candidates
Candidate – Experimentally validated causal mutation
* Number of reads from suppressed pool (% variant reads) and number of reads from sibling comparator pool (% of variant reads).
